# Supplementary material for: Identification of the Signature Associated With m6A RNA Methylation Regulators and m6A-Related Genes and Construction of the Risk Score for Prognostication in Early-Stage Lung Adenocarcinoma
Source: Front Genet. 2021 Jun 11;12:656114. doi: 10.3389/fgene.2021.656114 (PMC8226131; doi:10.3389/fgene.2021.656114)
Supplement: Supplementary Table 1 — The list of the 21 m6A RNA methylation regulators from publications. [file Data_Sheet_1.xlsx]

## Sheet: Sheet1
Supplementary Table S1 | The list of the 21 m6A RNA methylation regulative factors from publications.
Regulaors	Gene name	Ensembl	Type
METTL3	methyltransferase like 3	ENSG00000165819	writers
METTL14	methyltransferase like 14	ENSG00000145388	writers
RBM15	RNA binding motif protein 15	ENSG00000162775	writers
RBM15B	RNA binding motif protein 15B	ENSG00000259956	writers
WTAP	WT1 associated protein	ENSG00000146457	writers
KIAA1429	Vir like m6A methyltransferase associated	ENSG00000164944	writers
CBLL1	Cbl proto-oncogene like 1	ENSG00000105879	writers
ZC3H13	zinc finger CCCH-type containing 13	ENSG00000123200	writers
ALKBH5	alkB homolog 5, RNA demethylase	ENSG00000091542	erasers
FTO	FTO, alpha-ketoglutarate dependent dioxygenase	ENSG00000140718	erasers
YTHDC1	YTH domain containing 1	ENSG00000083896	readers
YTHDC2	YTH domain containing 2	ENSG00000047188	readers
YTHDF1	YTH N6-methyladenosine RNA binding protein 1	ENSG00000149658	readers
YTHDF2	YTH N6-methyladenosine RNA binding protein 2	ENSG00000198492	readers
YTHDF3	YTH N6-methyladenosine RNA binding protein 3	ENSG00000185728	readers
IGF2BP1	insulin like growth factor 2 mRNA binding protein 1	ENSG00000159217	readers
HNRNPA2B1	heterogeneous nuclear ribonucleoprotein A2/B1	ENSG00000122566	readers
HNRNPC	heterogeneous nuclear ribonucleoprotein C (C1/C2)	ENSG00000092199	readers
FMR1	fragile X mental retardation 1	ENSG00000102081	readers
LRPPRC	leucine rich pentatricopeptide repeat containing	ENSG00000138095	readers
ELAVL1	ELAV like RNA binding protein 1	ENSG00000066044	readers
