# Supplementary material for: Identification of the Signature Associated With m6A RNA Methylation Regulators and m6A-Related Genes and Construction of the Risk Score for Prognostication in Early-Stage Lung Adenocarcinoma
Source: Front Genet. 2021 Jun 11;12:656114. doi: 10.3389/fgene.2021.656114 (PMC8226131; doi:10.3389/fgene.2021.656114)
Supplement: Supplementary Table 2 — m6A methylation regulators and m6A-related genes set of univariate cox regression analysis in the GSE31210 dataset (P < 0.01, AUC > 0.6, n = 226). [file Data_Sheet_2.xlsx]

## Sheet: Sheet1
Supplementary Table S2 | m6A methylation regulators and m6A-related genes set of univariate cox regression analysis in the GSE31210 dataset (P<0.01,AUC>0.6, n = 226)
Genes	coefficient	cox_Pvalue	HR	right	left	KM_Pvalue	AUC
ENSG00000047188	-2.015	0	0.133	0.052	0.344	0	0.711
ENSG00000248144	-1.964	0	0.14	0.054	0.362	0	0.711
ENSG00000046889	-1.651	0	0.192	0.08	0.462	0	0.694
ENSG00000090889	1.736	0	5.675	2.353	13.689	0	0.694
ENSG00000101938	-1.71	0	0.181	0.075	0.436	0	0.694
ENSG00000115091	1.696	0	5.452	2.262	13.139	0	0.694
ENSG00000119522	1.664	0	5.281	2.189	12.738	0	0.694
ENSG00000120948	-1.722	0	0.179	0.074	0.431	0	0.694
ENSG00000139168	1.725	0	5.613	2.327	13.544	0	0.694
ENSG00000164619	-1.721	0	0.179	0.074	0.431	0	0.694
ENSG00000166046	-1.72	0	0.179	0.074	0.432	0	0.694
ENSG00000168497	-1.708	0	0.181	0.075	0.437	0	0.694
ENSG00000197044	-1.624	0	0.197	0.082	0.476	0	0.694
ENSG00000066279	1.522	0	4.582	2	10.496	0	0.677
ENSG00000066933	-1.528	0	0.217	0.095	0.497	0	0.677
ENSG00000100784	-1.547	0	0.213	0.093	0.488	0	0.677
ENSG00000103710	-1.439	0.001	0.237	0.104	0.543	0	0.677
ENSG00000115020	-1.485	0	0.227	0.099	0.519	0	0.677
ENSG00000115993	-1.513	0	0.22	0.096	0.505	0	0.677
ENSG00000143614	-1.483	0	0.227	0.099	0.52	0	0.677
ENSG00000143772	-1.567	0	0.209	0.091	0.479	0	0.677
ENSG00000148143	-1.485	0	0.227	0.099	0.519	0	0.677
ENSG00000154305	-1.508	0	0.221	0.097	0.507	0	0.677
ENSG00000160712	-1.485	0	0.227	0.099	0.519	0	0.677
ENSG00000162852	-1.488	0	0.226	0.099	0.517	0	0.677
ENSG00000164109	1.48	0	4.395	1.917	10.075	0	0.677
ENSG00000165494	-1.539	0	0.215	0.094	0.492	0	0.677
ENSG00000169418	-1.439	0.001	0.237	0.104	0.543	0	0.677
ENSG00000169826	-1.43	0.001	0.239	0.105	0.548	0	0.677
ENSG00000189280	1.454	0.001	4.281	1.869	9.803	0	0.677
ENSG00000204406	-1.505	0	0.222	0.097	0.509	0	0.677
ENSG00000213281	1.531	0	4.624	2.016	10.602	0	0.677
ENSG00000004139	-1.31	0.001	0.27	0.123	0.594	0	0.661
ENSG00000005513	-1.306	0.001	0.271	0.123	0.596	0.001	0.661
ENSG00000008086	-1.309	0.001	0.27	0.122	0.596	0.001	0.661
ENSG00000066044	-1.35	0.001	0.259	0.118	0.571	0	0.661
ENSG00000068878	-1.341	0.001	0.262	0.119	0.576	0	0.661
ENSG00000073111	1.297	0.001	3.657	1.66	8.059	0.001	0.661
ENSG00000112701	-1.333	0.001	0.264	0.12	0.581	0	0.661
ENSG00000113522	-1.442	0	0.236	0.107	0.522	0	0.661
ENSG00000117724	1.35	0.001	3.858	1.751	8.5	0	0.661
ENSG00000118526	-1.315	0.001	0.269	0.122	0.592	0	0.661
ENSG00000119599	-1.241	0.002	0.289	0.131	0.636	0.001	0.661
ENSG00000124151	-1.309	0.001	0.27	0.123	0.595	0	0.661
ENSG00000124575	1.433	0	4.19	1.9	9.242	0	0.661
ENSG00000127328	-1.363	0.001	0.256	0.116	0.564	0	0.661
ENSG00000131018	-1.341	0.001	0.261	0.119	0.576	0	0.661
ENSG00000134057	1.285	0.001	3.615	1.642	7.959	0.001	0.661
ENSG00000135250	-1.306	0.001	0.271	0.123	0.597	0.001	0.661
ENSG00000135636	1.373	0.001	3.948	1.792	8.698	0	0.661
ENSG00000137177	-1.3	0.001	0.272	0.124	0.6	0.001	0.661
ENSG00000147689	1.318	0.001	3.735	1.696	8.226	0	0.661
ENSG00000150938	-1.265	0.002	0.282	0.128	0.622	0.001	0.661
ENSG00000152402	-1.265	0.002	0.282	0.128	0.621	0.001	0.661
ENSG00000153767	1.347	0.001	3.845	1.746	8.469	0	0.661
ENSG00000162944	-1.258	0.002	0.284	0.129	0.625	0.001	0.661
ENSG00000165572	-1.249	0.002	0.287	0.13	0.632	0.001	0.661
ENSG00000176714	-1.359	0.001	0.257	0.117	0.566	0	0.661
ENSG00000182180	1.336	0.001	3.803	1.726	8.38	0	0.661
ENSG00000185344	-1.296	0.001	0.274	0.124	0.603	0.001	0.661
ENSG00000196159	-1.296	0.001	0.274	0.124	0.603	0.001	0.661
ENSG00000198677	-1.264	0.002	0.282	0.128	0.622	0.001	0.661
ENSG00000019991	-1.128	0.004	0.324	0.152	0.691	0.002	0.644
ENSG00000038219	-1.196	0.002	0.302	0.142	0.646	0.001	0.644
ENSG00000046604	1.157	0.003	3.181	1.49	6.791	0.002	0.644
ENSG00000064999	-1.192	0.002	0.304	0.142	0.648	0.001	0.644
ENSG00000065534	-1.192	0.002	0.304	0.142	0.648	0.001	0.644
ENSG00000066739	-1.124	0.004	0.325	0.152	0.694	0.002	0.644
ENSG00000067560	1.157	0.003	3.18	1.489	6.793	0.002	0.644
ENSG00000071243	-1.154	0.003	0.315	0.148	0.674	0.002	0.644
ENSG00000079482	1.107	0.004	3.027	1.417	6.465	0.003	0.644
ENSG00000083067	-1.112	0.004	0.329	0.154	0.703	0.003	0.644
ENSG00000088320	-1.155	0.003	0.315	0.147	0.673	0.002	0.644
ENSG00000089737	1.186	0.002	3.276	1.534	6.994	0.001	0.644
ENSG00000099953	1.167	0.003	3.212	1.504	6.857	0.001	0.644
ENSG00000100448	-1.087	0.005	0.337	0.158	0.72	0.003	0.644
ENSG00000100815	-1.116	0.004	0.328	0.153	0.7	0.002	0.644
ENSG00000102893	-1.18	0.002	0.307	0.144	0.657	0.001	0.644
ENSG00000107077	-1.176	0.002	0.309	0.144	0.659	0.001	0.644
ENSG00000108599	-1.173	0.002	0.309	0.145	0.661	0.001	0.644
ENSG00000108651	1.143	0.003	3.136	1.469	6.698	0.002	0.644
ENSG00000110066	-1.136	0.003	0.321	0.15	0.686	0.002	0.644
ENSG00000110723	-1.169	0.003	0.311	0.145	0.664	0.001	0.644
ENSG00000111727	-1.118	0.004	0.327	0.153	0.698	0.002	0.644
ENSG00000112159	-1.17	0.003	0.31	0.145	0.663	0.001	0.644
ENSG00000113240	-1.192	0.002	0.304	0.142	0.648	0.001	0.644
ENSG00000115145	-1.153	0.003	0.316	0.148	0.674	0.002	0.644
ENSG00000115828	1.171	0.002	3.226	1.511	6.887	0.001	0.644
ENSG00000116198	-1.104	0.004	0.332	0.155	0.708	0.003	0.644
ENSG00000130254	-1.191	0.002	0.304	0.142	0.649	0.001	0.644
ENSG00000132950	-1.142	0.003	0.319	0.149	0.681	0.002	0.644
ENSG00000133401	-1.136	0.003	0.321	0.15	0.686	0.002	0.644
ENSG00000134917	-1.168	0.003	0.311	0.146	0.664	0.001	0.644
ENSG00000136492	1.107	0.004	3.025	1.417	6.46	0.003	0.644
ENSG00000137831	-1.141	0.003	0.319	0.15	0.682	0.002	0.644
ENSG00000138759	-1.157	0.003	0.314	0.147	0.671	0.002	0.644
ENSG00000144445	-1.192	0.002	0.303	0.142	0.648	0.001	0.644
ENSG00000144824	1.149	0.003	3.155	1.478	6.735	0.002	0.644
ENSG00000148400	-1.136	0.003	0.321	0.15	0.685	0.002	0.644
ENSG00000150893	-1.163	0.003	0.312	0.146	0.667	0.001	0.644
ENSG00000151150	-1.203	0.002	0.3	0.141	0.642	0.001	0.644
ENSG00000151388	1.252	0.001	3.496	1.635	7.479	0.001	0.644
ENSG00000152217	-1.089	0.005	0.337	0.158	0.719	0.003	0.644
ENSG00000156531	1.227	0.002	3.41	1.595	7.29	0.001	0.644
ENSG00000157764	-1.134	0.003	0.322	0.151	0.687	0.002	0.644
ENSG00000162600	-1.184	0.002	0.306	0.143	0.654	0.001	0.644
ENSG00000163219	-1.123	0.004	0.325	0.152	0.694	0.002	0.644
ENSG00000164099	-1.265	0.001	0.282	0.132	0.603	0	0.644
ENSG00000164164	-1.194	0.002	0.303	0.142	0.647	0.001	0.644
ENSG00000164294	1.213	0.002	3.363	1.573	7.191	0.001	0.644
ENSG00000164402	-1.129	0.004	0.323	0.152	0.69	0.002	0.644
ENSG00000164741	-1.154	0.003	0.315	0.148	0.673	0.002	0.644
ENSG00000165801	-1.146	0.003	0.318	0.149	0.679	0.002	0.644
ENSG00000167862	1.143	0.003	3.137	1.469	6.7	0.002	0.644
ENSG00000169918	-1.141	0.003	0.32	0.15	0.683	0.002	0.644
ENSG00000171466	-1.139	0.003	0.32	0.15	0.684	0.002	0.644
ENSG00000171735	-1.2	0.002	0.301	0.141	0.644	0.001	0.644
ENSG00000171872	-1.283	0.001	0.277	0.13	0.593	0	0.644
ENSG00000175745	-1.118	0.004	0.327	0.153	0.698	0.002	0.644
ENSG00000175970	-1.143	0.003	0.319	0.149	0.68	0.002	0.644
ENSG00000176438	-1.19	0.002	0.304	0.142	0.649	0.001	0.644
ENSG00000177098	-1.178	0.002	0.308	0.144	0.657	0.001	0.644
ENSG00000177990	-1.184	0.002	0.306	0.143	0.654	0.001	0.644
ENSG00000178726	-1.148	0.003	0.317	0.149	0.677	0.002	0.644
ENSG00000181634	-1.137	0.003	0.321	0.15	0.686	0.002	0.644
ENSG00000185658	-1.123	0.004	0.325	0.152	0.695	0.002	0.644
ENSG00000185920	-1.18	0.002	0.307	0.144	0.656	0.001	0.644
ENSG00000186532	-1.177	0.002	0.308	0.144	0.659	0.001	0.644
ENSG00000205420	1.146	0.003	3.146	1.473	6.718	0.002	0.644
ENSG00000206384	-1.209	0.002	0.298	0.14	0.638	0.001	0.644
ENSG00000214944	-1.206	0.002	0.299	0.14	0.639	0.001	0.644
ENSG00000237649	1.181	0.002	3.257	1.525	6.956	0.001	0.644
ENSG00000244754	-1.166	0.003	0.312	0.146	0.666	0.001	0.644
ENSG00000029153	0.987	0.008	2.683	1.287	5.591	0.006	0.627
ENSG00000058729	-1.071	0.004	0.343	0.164	0.714	0.003	0.627
ENSG00000065526	-0.969	0.01	0.38	0.182	0.791	0.007	0.627
ENSG00000071189	-1.031	0.006	0.356	0.171	0.743	0.004	0.627
ENSG00000099954	-0.982	0.009	0.375	0.18	0.78	0.006	0.627
ENSG00000101191	-1.001	0.008	0.368	0.176	0.766	0.005	0.627
ENSG00000101825	1.025	0.006	2.786	1.337	5.806	0.004	0.627
ENSG00000101928	1.061	0.005	2.89	1.386	6.025	0.003	0.627
ENSG00000104970	-1.049	0.005	0.35	0.168	0.73	0.003	0.627
ENSG00000105880	1.027	0.006	2.794	1.339	5.826	0.004	0.627
ENSG00000106686	-0.993	0.008	0.37	0.178	0.772	0.006	0.627
ENSG00000107371	1.073	0.004	2.926	1.404	6.096	0.003	0.627
ENSG00000110871	1.087	0.004	2.965	1.422	6.184	0.002	0.627
ENSG00000111331	1.017	0.007	2.765	1.327	5.761	0.005	0.627
ENSG00000111602	1.004	0.007	2.73	1.311	5.688	0.005	0.627
ENSG00000112419	-1.071	0.004	0.343	0.164	0.714	0.003	0.627
ENSG00000112936	-1.003	0.007	0.367	0.176	0.765	0.005	0.627
ENSG00000114331	-1.005	0.007	0.366	0.176	0.763	0.005	0.627
ENSG00000115233	0.977	0.009	2.657	1.276	5.536	0.007	0.627
ENSG00000117115	1.021	0.006	2.775	1.332	5.781	0.004	0.627
ENSG00000117298	0.994	0.008	2.702	1.297	5.627	0.006	0.627
ENSG00000117713	-1.059	0.005	0.347	0.166	0.723	0.003	0.627
ENSG00000119231	0.994	0.008	2.703	1.298	5.63	0.006	0.627
ENSG00000123472	-1.037	0.006	0.355	0.17	0.739	0.004	0.627
ENSG00000124449	1.044	0.005	2.842	1.363	5.925	0.004	0.627
ENSG00000128585	-0.999	0.008	0.368	0.177	0.767	0.005	0.627
ENSG00000128923	0.989	0.008	2.688	1.291	5.598	0.006	0.627
ENSG00000129351	-1.009	0.007	0.364	0.175	0.76	0.005	0.627
ENSG00000130037	-0.986	0.008	0.373	0.179	0.777	0.006	0.627
ENSG00000130487	1.024	0.006	2.783	1.336	5.797	0.004	0.627
ENSG00000132199	-1.042	0.005	0.353	0.169	0.736	0.004	0.627
ENSG00000133030	-0.991	0.008	0.371	0.178	0.774	0.006	0.627
ENSG00000133606	-0.969	0.01	0.379	0.182	0.79	0.007	0.627
ENSG00000134569	-1.011	0.007	0.364	0.175	0.758	0.005	0.627
ENSG00000134871	1.085	0.004	2.961	1.42	6.176	0.002	0.627
ENSG00000135723	-1.029	0.006	0.357	0.171	0.745	0.004	0.627
ENSG00000136874	1.087	0.004	2.965	1.419	6.194	0.002	0.627
ENSG00000137776	-1.058	0.005	0.347	0.167	0.724	0.003	0.627
ENSG00000137818	1.002	0.008	2.725	1.306	5.684	0.005	0.627
ENSG00000138071	1.047	0.005	2.848	1.367	5.935	0.003	0.627
ENSG00000138271	0.968	0.01	2.632	1.263	5.485	0.007	0.627
ENSG00000139083	1.016	0.007	2.762	1.326	5.755	0.005	0.627
ENSG00000140694	1.018	0.007	2.767	1.329	5.763	0.005	0.627
ENSG00000141252	-0.975	0.009	0.377	0.181	0.785	0.007	0.627
ENSG00000142864	-0.97	0.01	0.379	0.182	0.789	0.007	0.627
ENSG00000143494	-0.982	0.009	0.375	0.18	0.781	0.006	0.627
ENSG00000143776	-1.011	0.007	0.364	0.175	0.758	0.005	0.627
ENSG00000144452	1.032	0.006	2.806	1.346	5.847	0.004	0.627
ENSG00000146360	0.997	0.008	2.711	1.302	5.646	0.005	0.627
ENSG00000147121	-1.016	0.007	0.362	0.174	0.754	0.005	0.627
ENSG00000149100	-1.048	0.005	0.351	0.168	0.731	0.003	0.627
ENSG00000150627	-1.049	0.005	0.35	0.168	0.73	0.003	0.627
ENSG00000153093	-1.025	0.006	0.359	0.172	0.747	0.004	0.627
ENSG00000153187	-1.026	0.006	0.358	0.172	0.747	0.004	0.627
ENSG00000158352	-1.043	0.005	0.352	0.169	0.734	0.004	0.627
ENSG00000160961	-0.979	0.009	0.376	0.18	0.783	0.007	0.627
ENSG00000162620	-0.984	0.009	0.374	0.179	0.779	0.006	0.627
ENSG00000162669	-0.965	0.01	0.381	0.183	0.793	0.007	0.627
ENSG00000162695	0.998	0.008	2.712	1.301	5.655	0.006	0.627
ENSG00000163535	1.036	0.006	2.818	1.353	5.872	0.004	0.627
ENSG00000163751	-1.013	0.007	0.363	0.174	0.756	0.005	0.627
ENSG00000163823	1.036	0.006	2.817	1.352	5.868	0.004	0.627
ENSG00000163833	-0.973	0.009	0.378	0.181	0.787	0.007	0.627
ENSG00000164114	-1.032	0.006	0.356	0.171	0.742	0.004	0.627
ENSG00000164134	-0.994	0.008	0.37	0.178	0.771	0.006	0.627
ENSG00000164902	-1.045	0.005	0.352	0.169	0.733	0.004	0.627
ENSG00000166828	-1.029	0.006	0.357	0.171	0.745	0.004	0.627
ENSG00000166851	1.018	0.007	2.768	1.328	5.769	0.005	0.627
ENSG00000168298	1.079	0.004	2.941	1.411	6.13	0.003	0.627
ENSG00000173545	1.036	0.006	2.818	1.353	5.869	0.004	0.627
ENSG00000173714	-1.067	0.004	0.344	0.165	0.718	0.003	0.627
ENSG00000174740	-0.967	0.01	0.38	0.183	0.792	0.007	0.627
ENSG00000182551	-1.004	0.007	0.366	0.176	0.763	0.005	0.627
ENSG00000183337	-1.09	0.004	0.336	0.161	0.701	0.002	0.627
ENSG00000186832	0.999	0.008	2.715	1.303	5.659	0.005	0.627
ENSG00000187889	-1.097	0.003	0.334	0.16	0.696	0.002	0.627
ENSG00000197324	0.971	0.01	2.64	1.267	5.501	0.007	0.627
ENSG00000198597	-1.036	0.006	0.355	0.17	0.739	0.004	0.627
ENSG00000198797	-1.018	0.007	0.361	0.174	0.753	0.005	0.627
ENSG00000204219	-1.032	0.006	0.356	0.171	0.743	0.004	0.627
ENSG00000205726	-1.015	0.007	0.363	0.174	0.755	0.005	0.627
ENSG00000219481	-1.026	0.006	0.358	0.172	0.747	0.004	0.627
ENSG00000100505	0.995	0.006	2.704	1.321	5.534	0.005	0.61
ENSG00000145388	-0.962	0.008	0.382	0.187	0.782	0.006	0.61
ENSG00000167280	-0.954	0.009	0.385	0.188	0.787	0.007	0.61
