# Supplementary material for: Identification of the Signature Associated With m6A RNA Methylation Regulators and m6A-Related Genes and Construction of the Risk Score for Prognostication in Early-Stage Lung Adenocarcinoma
Source: Front Genet. 2021 Jun 11;12:656114. doi: 10.3389/fgene.2021.656114 (PMC8226131; doi:10.3389/fgene.2021.656114)
Supplement: Supplementary Table 3 — 255 signatures in the GSE31210 dataset (n = 226). [file Data_Sheet_3.xlsx]

## Sheet: Sheet1
Supplementary table S3 | 255 signatures in the GSE31210 datasets (n=226)
Signature	AUC	KM-P	COX Coefficient
ENSG00000047188_ENSG00000139168_ENSG00000248144	0.762	0	3.02
ENSG00000071243_ENSG00000124575_ENSG00000143772	0.762	0	3.041
ENSG00000047188_ENSG00000071243_ENSG00000139168_ENSG00000248144	0.762	0	3.02
ENSG00000047188_ENSG00000089737_ENSG00000139168_ENSG00000248144	0.762	0	3.011
ENSG00000047188_ENSG00000124575_ENSG00000139168_ENSG00000248144	0.762	0	3.011
ENSG00000047188_ENSG00000132950_ENSG00000139168_ENSG00000248144	0.762	0	3.019
ENSG00000047188_ENSG00000139168_ENSG00000143772_ENSG00000248144	0.762	0	2.997
ENSG00000071243_ENSG00000089737_ENSG00000124575_ENSG00000143772	0.762	0	3.06
ENSG00000047188_ENSG00000071243_ENSG00000089737_ENSG00000139168_ENSG00000248144	0.762	0	3.02
ENSG00000047188_ENSG00000071243_ENSG00000124575_ENSG00000139168_ENSG00000248144	0.762	0	3.02
ENSG00000047188_ENSG00000071243_ENSG00000132950_ENSG00000139168_ENSG00000248144	0.762	0	3.01
ENSG00000047188_ENSG00000071243_ENSG00000139168_ENSG00000143772_ENSG00000248144	0.762	0	2.997
ENSG00000047188_ENSG00000089737_ENSG00000124575_ENSG00000139168_ENSG00000248144	0.762	0	3.011
ENSG00000047188_ENSG00000089737_ENSG00000132950_ENSG00000139168_ENSG00000248144	0.762	0	3.019
ENSG00000047188_ENSG00000089737_ENSG00000139168_ENSG00000143772_ENSG00000248144	0.762	0	2.997
ENSG00000047188_ENSG00000124575_ENSG00000132950_ENSG00000139168_ENSG00000248144	0.762	0	3.017
ENSG00000047188_ENSG00000124575_ENSG00000139168_ENSG00000143772_ENSG00000248144	0.762	0	2.997
ENSG00000047188_ENSG00000132950_ENSG00000139168_ENSG00000143772_ENSG00000248144	0.762	0	3
ENSG00000047188_ENSG00000071243_ENSG00000089737_ENSG00000124575_ENSG00000139168_ENSG00000248144	0.762	0	3.02
ENSG00000047188_ENSG00000071243_ENSG00000089737_ENSG00000132950_ENSG00000139168_ENSG00000248144	0.762	0	3.01
ENSG00000047188_ENSG00000071243_ENSG00000089737_ENSG00000139168_ENSG00000143772_ENSG00000248144	0.762	0	2.997
ENSG00000047188_ENSG00000071243_ENSG00000124575_ENSG00000132950_ENSG00000139168_ENSG00000248144	0.762	0	3.01
ENSG00000047188_ENSG00000071243_ENSG00000124575_ENSG00000139168_ENSG00000143772_ENSG00000248144	0.762	0	3.01
ENSG00000047188_ENSG00000071243_ENSG00000132950_ENSG00000139168_ENSG00000143772_ENSG00000248144	0.762	0	3.01
ENSG00000047188_ENSG00000089737_ENSG00000124575_ENSG00000132950_ENSG00000139168_ENSG00000248144	0.762	0	3.017
ENSG00000047188_ENSG00000089737_ENSG00000124575_ENSG00000139168_ENSG00000143772_ENSG00000248144	0.762	0	2.997
ENSG00000047188_ENSG00000089737_ENSG00000132950_ENSG00000139168_ENSG00000143772_ENSG00000248144	0.762	0	3
ENSG00000047188_ENSG00000124575_ENSG00000132950_ENSG00000139168_ENSG00000143772_ENSG00000248144	0.762	0	3.01
ENSG00000047188_ENSG00000071243_ENSG00000089737_ENSG00000124575_ENSG00000132950_ENSG00000139168_ENSG00000248144	0.762	0	3.01
ENSG00000047188_ENSG00000071243_ENSG00000089737_ENSG00000124575_ENSG00000139168_ENSG00000143772_ENSG00000248144	0.762	0	3.01
ENSG00000047188_ENSG00000071243_ENSG00000089737_ENSG00000132950_ENSG00000139168_ENSG00000143772_ENSG00000248144	0.762	0	3.01
ENSG00000047188_ENSG00000071243_ENSG00000124575_ENSG00000132950_ENSG00000139168_ENSG00000143772_ENSG00000248144	0.762	0	3.01
ENSG00000047188_ENSG00000089737_ENSG00000124575_ENSG00000132950_ENSG00000139168_ENSG00000143772_ENSG00000248144	0.762	0	3.01
ENSG00000047188_ENSG00000071243_ENSG00000089737_ENSG00000124575_ENSG00000132950_ENSG00000139168_ENSG00000143772_ENSG00000248144	0.762	0	3.01
ENSG00000047188_ENSG00000071243_ENSG00000143772	0.745	0	2.615
ENSG00000047188_ENSG00000071243_ENSG00000089737_ENSG00000124575	0.745	0	2.609
ENSG00000047188_ENSG00000071243_ENSG00000089737_ENSG00000143772	0.745	0	2.608
ENSG00000047188_ENSG00000071243_ENSG00000124575_ENSG00000143772	0.745	0	2.611
ENSG00000047188_ENSG00000071243_ENSG00000132950_ENSG00000139168	0.745	0	2.56
ENSG00000047188_ENSG00000089737_ENSG00000124575_ENSG00000143772	0.745	0	2.633
ENSG00000047188_ENSG00000124575_ENSG00000132950_ENSG00000143772	0.745	0	2.585
ENSG00000047188_ENSG00000071243_ENSG00000089737_ENSG00000124575_ENSG00000143772	0.745	0	2.611
ENSG00000047188_ENSG00000071243_ENSG00000089737_ENSG00000132950_ENSG00000139168	0.745	0	2.571
ENSG00000047188_ENSG00000071243_ENSG00000124575_ENSG00000132950_ENSG00000143772	0.745	0	2.612
ENSG00000047188_ENSG00000089737_ENSG00000124575_ENSG00000132950_ENSG00000143772	0.745	0	2.599
ENSG00000047188_ENSG00000071243_ENSG00000089737_ENSG00000124575_ENSG00000132950_ENSG00000143772	0.745	0	2.612
ENSG00000047188_ENSG00000071243_ENSG00000089737_ENSG00000132950_ENSG00000139168_ENSG00000143772	0.745	0	2.617
ENSG00000047188_ENSG00000143772	0.728	0	2.268
ENSG00000124575_ENSG00000132950	0.728	0	2.245
ENSG00000047188_ENSG00000071243_ENSG00000089737	0.728	0	2.262
ENSG00000047188_ENSG00000071243_ENSG00000124575	0.728	0	2.276
ENSG00000047188_ENSG00000071243_ENSG00000132950	0.728	0	2.248
ENSG00000047188_ENSG00000071243_ENSG00000139168	0.728	0	2.266
ENSG00000047188_ENSG00000089737_ENSG00000143772	0.728	0	2.303
ENSG00000047188_ENSG00000124575_ENSG00000132950	0.728	0	2.243
ENSG00000047188_ENSG00000124575_ENSG00000139168	0.728	0	2.257
ENSG00000047188_ENSG00000124575_ENSG00000143772	0.728	0	2.293
ENSG00000047188_ENSG00000124575_ENSG00000248144	0.728	0	2.237
ENSG00000047188_ENSG00000132950_ENSG00000139168	0.728	0	2.245
ENSG00000047188_ENSG00000132950_ENSG00000143772	0.728	0	2.262
ENSG00000047188_ENSG00000132950_ENSG00000248144	0.728	0	2.225
ENSG00000071243_ENSG00000124575_ENSG00000132950	0.728	0	2.248
ENSG00000071243_ENSG00000124575_ENSG00000248144	0.728	0	2.234
ENSG00000071243_ENSG00000143772_ENSG00000248144	0.728	0	2.195
ENSG00000089737_ENSG00000124575_ENSG00000132950	0.728	0	2.254
ENSG00000124575_ENSG00000132950_ENSG00000143772	0.728	0	2.279
ENSG00000124575_ENSG00000132950_ENSG00000248144	0.728	0	2.236
ENSG00000132950_ENSG00000143772_ENSG00000248144	0.728	0	2.208
ENSG00000047188_ENSG00000071243_ENSG00000089737_ENSG00000132950	0.728	0	2.25
ENSG00000047188_ENSG00000071243_ENSG00000089737_ENSG00000139168	0.728	0	2.284
ENSG00000047188_ENSG00000071243_ENSG00000124575_ENSG00000132950	0.728	0	2.226
ENSG00000047188_ENSG00000071243_ENSG00000124575_ENSG00000139168	0.728	0	2.243
ENSG00000047188_ENSG00000071243_ENSG00000132950_ENSG00000143772	0.728	0	2.267
ENSG00000047188_ENSG00000071243_ENSG00000132950_ENSG00000248144	0.728	0	2.223
ENSG00000047188_ENSG00000071243_ENSG00000139168_ENSG00000143772	0.728	0	2.283
ENSG00000047188_ENSG00000089737_ENSG00000124575_ENSG00000132950	0.728	0	2.247
ENSG00000047188_ENSG00000089737_ENSG00000124575_ENSG00000248144	0.728	0	2.237
ENSG00000047188_ENSG00000089737_ENSG00000132950_ENSG00000139168	0.728	0	2.245
ENSG00000047188_ENSG00000089737_ENSG00000132950_ENSG00000143772	0.728	0	2.262
ENSG00000047188_ENSG00000089737_ENSG00000132950_ENSG00000248144	0.728	0	2.225
ENSG00000047188_ENSG00000124575_ENSG00000132950_ENSG00000139168	0.728	0	2.255
ENSG00000047188_ENSG00000124575_ENSG00000132950_ENSG00000248144	0.728	0	2.237
ENSG00000047188_ENSG00000124575_ENSG00000143772_ENSG00000248144	0.728	0	2.21
ENSG00000047188_ENSG00000132950_ENSG00000143772_ENSG00000248144	0.728	0	2.191
ENSG00000071243_ENSG00000089737_ENSG00000124575_ENSG00000132950	0.728	0	2.277
ENSG00000071243_ENSG00000089737_ENSG00000124575_ENSG00000248144	0.728	0	2.249
ENSG00000071243_ENSG00000089737_ENSG00000143772_ENSG00000248144	0.728	0	2.191
ENSG00000071243_ENSG00000124575_ENSG00000132950_ENSG00000248144	0.728	0	2.258
ENSG00000071243_ENSG00000124575_ENSG00000143772_ENSG00000248144	0.728	0	2.216
ENSG00000071243_ENSG00000132950_ENSG00000143772_ENSG00000248144	0.728	0	2.213
ENSG00000089737_ENSG00000124575_ENSG00000132950_ENSG00000143772	0.728	0	2.294
ENSG00000089737_ENSG00000124575_ENSG00000132950_ENSG00000248144	0.728	0	2.249
ENSG00000089737_ENSG00000132950_ENSG00000143772_ENSG00000248144	0.728	0	2.22
ENSG00000124575_ENSG00000132950_ENSG00000143772_ENSG00000248144	0.728	0	2.208
ENSG00000047188_ENSG00000071243_ENSG00000089737_ENSG00000124575_ENSG00000132950	0.728	0	2.223
ENSG00000047188_ENSG00000071243_ENSG00000089737_ENSG00000124575_ENSG00000139168	0.728	0	2.254
ENSG00000047188_ENSG00000071243_ENSG00000089737_ENSG00000132950_ENSG00000143772	0.728	0	2.257
ENSG00000047188_ENSG00000071243_ENSG00000089737_ENSG00000132950_ENSG00000248144	0.728	0	2.216
ENSG00000047188_ENSG00000071243_ENSG00000124575_ENSG00000132950_ENSG00000139168	0.728	0	2.257
ENSG00000047188_ENSG00000071243_ENSG00000124575_ENSG00000132950_ENSG00000248144	0.728	0	2.248
ENSG00000047188_ENSG00000071243_ENSG00000124575_ENSG00000139168_ENSG00000143772	0.728	0	2.248
ENSG00000047188_ENSG00000071243_ENSG00000124575_ENSG00000143772_ENSG00000248144	0.728	0	2.214
ENSG00000047188_ENSG00000071243_ENSG00000132950_ENSG00000139168_ENSG00000143772	0.728	0	2.277
ENSG00000047188_ENSG00000071243_ENSG00000132950_ENSG00000143772_ENSG00000248144	0.728	0	2.192
ENSG00000047188_ENSG00000089737_ENSG00000124575_ENSG00000132950_ENSG00000139168	0.728	0	2.255
ENSG00000047188_ENSG00000089737_ENSG00000124575_ENSG00000132950_ENSG00000248144	0.728	0	2.237
ENSG00000047188_ENSG00000089737_ENSG00000124575_ENSG00000143772_ENSG00000248144	0.728	0	2.21
ENSG00000047188_ENSG00000089737_ENSG00000132950_ENSG00000143772_ENSG00000248144	0.728	0	2.191
ENSG00000047188_ENSG00000124575_ENSG00000132950_ENSG00000139168_ENSG00000143772	0.728	0	2.248
ENSG00000047188_ENSG00000124575_ENSG00000132950_ENSG00000143772_ENSG00000248144	0.728	0	2.209
ENSG00000071243_ENSG00000089737_ENSG00000124575_ENSG00000132950_ENSG00000143772	0.728	0	2.297
ENSG00000071243_ENSG00000089737_ENSG00000124575_ENSG00000132950_ENSG00000248144	0.728	0	2.258
ENSG00000071243_ENSG00000089737_ENSG00000124575_ENSG00000143772_ENSG00000248144	0.728	0	2.213
ENSG00000071243_ENSG00000089737_ENSG00000132950_ENSG00000143772_ENSG00000248144	0.728	0	2.213
ENSG00000071243_ENSG00000124575_ENSG00000132950_ENSG00000143772_ENSG00000248144	0.728	0	2.209
ENSG00000089737_ENSG00000124575_ENSG00000132950_ENSG00000143772_ENSG00000248144	0.728	0	2.221
ENSG00000047188_ENSG00000071243_ENSG00000089737_ENSG00000124575_ENSG00000132950_ENSG00000139168	0.728	0	2.257
ENSG00000047188_ENSG00000071243_ENSG00000089737_ENSG00000124575_ENSG00000132950_ENSG00000248144	0.728	0	2.255
ENSG00000047188_ENSG00000071243_ENSG00000089737_ENSG00000124575_ENSG00000139168_ENSG00000143772	0.728	0	2.248
ENSG00000047188_ENSG00000071243_ENSG00000089737_ENSG00000132950_ENSG00000143772_ENSG00000248144	0.728	0	2.198
ENSG00000047188_ENSG00000071243_ENSG00000124575_ENSG00000132950_ENSG00000139168_ENSG00000143772	0.728	0	2.267
ENSG00000047188_ENSG00000071243_ENSG00000124575_ENSG00000132950_ENSG00000143772_ENSG00000248144	0.728	0	2.204
ENSG00000047188_ENSG00000089737_ENSG00000124575_ENSG00000132950_ENSG00000139168_ENSG00000143772	0.728	0	2.245
ENSG00000047188_ENSG00000089737_ENSG00000124575_ENSG00000132950_ENSG00000143772_ENSG00000248144	0.728	0	2.209
ENSG00000071243_ENSG00000089737_ENSG00000124575_ENSG00000132950_ENSG00000143772_ENSG00000248144	0.728	0	2.219
ENSG00000047188_ENSG00000071243_ENSG00000089737_ENSG00000124575_ENSG00000132950_ENSG00000139168_ENSG00000143772	0.728	0	2.271
ENSG00000047188_ENSG00000071243_ENSG00000089737_ENSG00000124575_ENSG00000132950_ENSG00000143772_ENSG00000248144	0.728	0	2.216
ENSG00000047188	0.711	0	2.015
ENSG00000248144	0.711	0	1.964
ENSG00000047188_ENSG00000071243	0.711	0	1.996
ENSG00000047188_ENSG00000089737	0.711	0	2.034
ENSG00000047188_ENSG00000132950	0.711	0	1.982
ENSG00000047188_ENSG00000139168	0.711	0	2.004
ENSG00000047188_ENSG00000248144	0.711	0	1.983
ENSG00000071243_ENSG00000143772	0.711	0	1.994
ENSG00000071243_ENSG00000248144	0.711	0	1.974
ENSG00000089737_ENSG00000124575	0.711	0	2.034
ENSG00000089737_ENSG00000143772	0.711	0	2.002
ENSG00000089737_ENSG00000248144	0.711	0	1.964
ENSG00000124575_ENSG00000248144	0.711	0	1.982
ENSG00000132950_ENSG00000248144	0.711	0	1.973
ENSG00000139168_ENSG00000248144	0.711	0	1.951
ENSG00000047188_ENSG00000071243_ENSG00000248144	0.711	0	1.957
ENSG00000047188_ENSG00000089737_ENSG00000124575	0.711	0	2.007
ENSG00000047188_ENSG00000089737_ENSG00000132950	0.711	0	1.982
ENSG00000047188_ENSG00000089737_ENSG00000139168	0.711	0	2.004
ENSG00000047188_ENSG00000089737_ENSG00000248144	0.711	0	1.983
ENSG00000047188_ENSG00000139168_ENSG00000143772	0.711	0	1.978
ENSG00000047188_ENSG00000143772_ENSG00000248144	0.711	0	1.939
ENSG00000071243_ENSG00000089737_ENSG00000124575	0.711	0	1.976
ENSG00000071243_ENSG00000089737_ENSG00000143772	0.711	0	2.006
ENSG00000071243_ENSG00000089737_ENSG00000248144	0.711	0	1.968
ENSG00000071243_ENSG00000132950_ENSG00000248144	0.711	0	1.96
ENSG00000071243_ENSG00000139168_ENSG00000248144	0.711	0	1.958
ENSG00000089737_ENSG00000124575_ENSG00000143772	0.711	0	2.041
ENSG00000089737_ENSG00000124575_ENSG00000248144	0.711	0	1.982
ENSG00000089737_ENSG00000132950_ENSG00000143772	0.711	0	1.998
ENSG00000089737_ENSG00000132950_ENSG00000248144	0.711	0	1.973
ENSG00000089737_ENSG00000139168_ENSG00000248144	0.711	0	1.951
ENSG00000124575_ENSG00000132950_ENSG00000139168	0.711	0	1.963
ENSG00000124575_ENSG00000139168_ENSG00000143772	0.711	0	1.996
ENSG00000124575_ENSG00000143772_ENSG00000248144	0.711	0	1.947
ENSG00000132950_ENSG00000139168_ENSG00000143772	0.711	0	1.968
ENSG00000132950_ENSG00000139168_ENSG00000248144	0.711	0	1.948
ENSG00000139168_ENSG00000143772_ENSG00000248144	0.711	0	1.955
ENSG00000047188_ENSG00000071243_ENSG00000089737_ENSG00000248144	0.711	0	1.954
ENSG00000047188_ENSG00000071243_ENSG00000124575_ENSG00000248144	0.711	0	1.992
ENSG00000047188_ENSG00000071243_ENSG00000143772_ENSG00000248144	0.711	0	1.947
ENSG00000047188_ENSG00000089737_ENSG00000124575_ENSG00000139168	0.711	0	1.984
ENSG00000047188_ENSG00000089737_ENSG00000139168_ENSG00000143772	0.711	0	1.991
ENSG00000047188_ENSG00000089737_ENSG00000143772_ENSG00000248144	0.711	0	1.939
ENSG00000047188_ENSG00000124575_ENSG00000139168_ENSG00000143772	0.711	0	1.971
ENSG00000047188_ENSG00000132950_ENSG00000139168_ENSG00000143772	0.711	0	1.992
ENSG00000071243_ENSG00000089737_ENSG00000132950_ENSG00000248144	0.711	0	1.981
ENSG00000071243_ENSG00000089737_ENSG00000139168_ENSG00000248144	0.711	0	1.958
ENSG00000071243_ENSG00000124575_ENSG00000132950_ENSG00000139168	0.711	0	1.977
ENSG00000071243_ENSG00000124575_ENSG00000132950_ENSG00000143772	0.711	0	2.03
ENSG00000071243_ENSG00000124575_ENSG00000139168_ENSG00000143772	0.711	0	2.003
ENSG00000071243_ENSG00000124575_ENSG00000139168_ENSG00000248144	0.711	0	1.965
ENSG00000071243_ENSG00000132950_ENSG00000139168_ENSG00000143772	0.711	0	1.976
ENSG00000071243_ENSG00000132950_ENSG00000139168_ENSG00000248144	0.711	0	1.958
ENSG00000071243_ENSG00000139168_ENSG00000143772_ENSG00000248144	0.711	0	1.938
ENSG00000089737_ENSG00000124575_ENSG00000132950_ENSG00000139168	0.711	0	1.962
ENSG00000089737_ENSG00000124575_ENSG00000139168_ENSG00000143772	0.711	0	1.996
ENSG00000089737_ENSG00000124575_ENSG00000139168_ENSG00000248144	0.711	0	1.965
ENSG00000089737_ENSG00000124575_ENSG00000143772_ENSG00000248144	0.711	0	1.947
ENSG00000089737_ENSG00000132950_ENSG00000139168_ENSG00000143772	0.711	0	1.963
ENSG00000089737_ENSG00000132950_ENSG00000139168_ENSG00000248144	0.711	0	1.944
ENSG00000089737_ENSG00000139168_ENSG00000143772_ENSG00000248144	0.711	0	1.955
ENSG00000124575_ENSG00000132950_ENSG00000139168_ENSG00000143772	0.711	0	1.97
ENSG00000124575_ENSG00000132950_ENSG00000139168_ENSG00000248144	0.711	0	1.97
ENSG00000124575_ENSG00000139168_ENSG00000143772_ENSG00000248144	0.711	0	1.961
ENSG00000132950_ENSG00000139168_ENSG00000143772_ENSG00000248144	0.711	0	1.957
ENSG00000047188_ENSG00000071243_ENSG00000089737_ENSG00000124575_ENSG00000248144	0.711	0	1.992
ENSG00000047188_ENSG00000071243_ENSG00000089737_ENSG00000139168_ENSG00000143772	0.711	0	2.013
ENSG00000047188_ENSG00000071243_ENSG00000089737_ENSG00000143772_ENSG00000248144	0.711	0	1.939
ENSG00000047188_ENSG00000089737_ENSG00000124575_ENSG00000139168_ENSG00000143772	0.711	0	1.984
ENSG00000047188_ENSG00000089737_ENSG00000132950_ENSG00000139168_ENSG00000143772	0.711	0	1.996
ENSG00000071243_ENSG00000089737_ENSG00000124575_ENSG00000132950_ENSG00000139168	0.711	0	1.994
ENSG00000071243_ENSG00000089737_ENSG00000124575_ENSG00000139168_ENSG00000143772	0.711	0	1.99
ENSG00000071243_ENSG00000089737_ENSG00000124575_ENSG00000139168_ENSG00000248144	0.711	0	1.965
ENSG00000071243_ENSG00000089737_ENSG00000132950_ENSG00000139168_ENSG00000143772	0.711	0	1.972
ENSG00000071243_ENSG00000089737_ENSG00000132950_ENSG00000139168_ENSG00000248144	0.711	0	1.958
ENSG00000071243_ENSG00000089737_ENSG00000139168_ENSG00000143772_ENSG00000248144	0.711	0	1.938
ENSG00000071243_ENSG00000124575_ENSG00000132950_ENSG00000139168_ENSG00000143772	0.711	0	1.982
ENSG00000071243_ENSG00000124575_ENSG00000132950_ENSG00000139168_ENSG00000248144	0.711	0	1.971
ENSG00000071243_ENSG00000132950_ENSG00000139168_ENSG00000143772_ENSG00000248144	0.711	0	1.957
ENSG00000089737_ENSG00000124575_ENSG00000132950_ENSG00000139168_ENSG00000143772	0.711	0	1.958
ENSG00000089737_ENSG00000124575_ENSG00000132950_ENSG00000139168_ENSG00000248144	0.711	0	1.961
ENSG00000089737_ENSG00000124575_ENSG00000139168_ENSG00000143772_ENSG00000248144	0.711	0	1.961
ENSG00000089737_ENSG00000132950_ENSG00000139168_ENSG00000143772_ENSG00000248144	0.711	0	1.95
ENSG00000124575_ENSG00000132950_ENSG00000139168_ENSG00000143772_ENSG00000248144	0.711	0	1.969
ENSG00000047188_ENSG00000071243_ENSG00000089737_ENSG00000124575_ENSG00000143772_ENSG00000248144	0.711	0	1.962
ENSG00000071243_ENSG00000089737_ENSG00000124575_ENSG00000132950_ENSG00000139168_ENSG00000143772	0.711	0	1.982
ENSG00000071243_ENSG00000089737_ENSG00000124575_ENSG00000132950_ENSG00000139168_ENSG00000248144	0.711	0	1.96
ENSG00000071243_ENSG00000089737_ENSG00000132950_ENSG00000139168_ENSG00000143772_ENSG00000248144	0.711	0	1.957
ENSG00000071243_ENSG00000124575_ENSG00000132950_ENSG00000139168_ENSG00000143772_ENSG00000248144	0.711	0	1.972
ENSG00000089737_ENSG00000124575_ENSG00000132950_ENSG00000139168_ENSG00000143772_ENSG00000248144	0.711	0	1.969
ENSG00000071243_ENSG00000089737_ENSG00000124575_ENSG00000132950_ENSG00000139168_ENSG00000143772_ENSG00000248144	0.711	0	1.972
ENSG00000139168	0.694	0	1.725
ENSG00000047188_ENSG00000124575	0.694	0	1.765
ENSG00000071243_ENSG00000124575	0.694	0	1.746
ENSG00000071243_ENSG00000132950	0.694	0	1.766
ENSG00000071243_ENSG00000139168	0.694	0	1.731
ENSG00000089737_ENSG00000139168	0.694	0	1.733
ENSG00000124575_ENSG00000139168	0.694	0	1.762
ENSG00000124575_ENSG00000143772	0.694	0	1.8
ENSG00000132950_ENSG00000139168	0.694	0	1.716
ENSG00000139168_ENSG00000143772	0.694	0	1.728
ENSG00000143772_ENSG00000248144	0.694	0	1.701
ENSG00000071243_ENSG00000089737_ENSG00000132950	0.694	0	1.787
ENSG00000071243_ENSG00000089737_ENSG00000139168	0.694	0	1.731
ENSG00000071243_ENSG00000124575_ENSG00000139168	0.694	0	1.751
ENSG00000071243_ENSG00000132950_ENSG00000139168	0.694	0	1.719
ENSG00000071243_ENSG00000139168_ENSG00000143772	0.694	0	1.721
ENSG00000089737_ENSG00000124575_ENSG00000139168	0.694	0	1.77
ENSG00000089737_ENSG00000132950_ENSG00000139168	0.694	0	1.716
ENSG00000089737_ENSG00000139168_ENSG00000143772	0.694	0	1.728
ENSG00000089737_ENSG00000143772_ENSG00000248144	0.694	0	1.69
ENSG00000124575_ENSG00000139168_ENSG00000248144	0.694	0	1.737
ENSG00000071243_ENSG00000089737_ENSG00000124575_ENSG00000139168	0.694	0	1.763
ENSG00000071243_ENSG00000089737_ENSG00000132950_ENSG00000139168	0.694	0	1.729
ENSG00000071243_ENSG00000089737_ENSG00000132950_ENSG00000143772	0.694	0	1.807
ENSG00000071243_ENSG00000089737_ENSG00000139168_ENSG00000143772	0.694	0	1.728
ENSG00000071243_ENSG00000124575_ENSG00000139168_ENSG00000143772_ENSG00000248144	0.694	0	1.743
ENSG00000071243_ENSG00000089737_ENSG00000124575_ENSG00000139168_ENSG00000143772_ENSG00000248144	0.694	0	1.743
ENSG00000143772	0.677	0	1.567
ENSG00000132950_ENSG00000143772	0.677	0	1.562
ENSG00000071243_ENSG00000132950_ENSG00000143772	0.677	0	1.606
ENSG00000124575	0.661	0	1.433
ENSG00000071243	0.644	0.002	1.154
ENSG00000089737	0.644	0.001	1.186
ENSG00000132950	0.644	0.002	1.142
ENSG00000071243_ENSG00000089737	0.644	0.001	1.165
ENSG00000089737_ENSG00000132950	0.644	0.002	1.148
